# Supplementary material for: Putting the health in hidden Markov models: incorporating allostatic load indices into movement ecology analyses
Source: Conserv Physiol. 2025 Apr 11;13(1):coaf022. doi: 10.1093/conphys/coaf022 (PMC11991693; doi:10.1093/conphys/coaf022)
Supplement: Web_Material_coaf022 [file web_material_coaf022.zip]

Archive with 1 entries (1 files):
- CONPHYS-2024-048.R2_SUPP_clean .pdf
